# Supplementary material for: Structural and Functional Insights into Dishevelled-Mediated Wnt Signaling
Source: Cells. 2024 Nov 11;13(22):1870. doi: 10.3390/cells13221870 (PMC11592973; doi:10.3390/cells13221870)
Supplement: Supplementary file 1 [file cells-13-01870-s001.zip]

Archive with 1 entries (1 files):
- cells-3285960-supplementary.pdf
